# Supplementary material for: Bulk Photovoltaic Current Mechanisms in All-Inorganic Perovskite Multiferroic Materials
Source: Nanomaterials (Basel). 2023 Jan 20;13(3):429. doi: 10.3390/nano13030429 (PMC9920813; doi:10.3390/nano13030429)
Supplement: Supplementary file 1 [file nanomaterials-13-00429-s001.zip]

Archive with 1 entries (1 files):
- nanomaterials-2167973-supplementary.pdf
